# Supplementary material for: Mo-Doped Cu2S Multilayer Nanosheets Grown In Situ on Copper Foam for Efficient Hydrogen Evolution Reaction
Source: Molecules. 2022 Sep 13;27(18):5961. doi: 10.3390/molecules27185961 (PMC9501039; doi:10.3390/molecules27185961)
Supplement: Supplementary file 1 [file molecules-27-05961-s001.zip]

Archive with 1 entries (1 files):
- molecules-1905272-supplementary.pdf
